# Supplementary material for: Functional Importance of Hydrophobic Patches on the Ebola Virus VP35 IFN-Inhibitory Domain
Source: Viruses. 2021 Nov 20;13(11):2316. doi: 10.3390/v13112316 (PMC8618116; doi:10.3390/v13112316)
Supplement: Supplementary file 1 [file viruses-13-02316-s001.zip]

Archive with 1 entries (1 files):
- viruses-1431201-supplementary.pdf
